# Supplementary material for: Novel Virulent Bacteriophage ΦSG005, Which Infects Streptococcus gordonii, Forms a Distinct Clade among Streptococcus Viruses
Source: Viruses. 2021 Sep 29;13(10):1964. doi: 10.3390/v13101964 (PMC8537203; doi:10.3390/v13101964)
Supplement: Supplementary file 1 [file viruses-13-01964-s001.zip]

Archive with 1 entries (1 files):
- viruses-1352664-supplementary.pdf
